# Supplementary material for: Process of adaptation, development and assessment of acceptability of a health educational intervention to improve referral uptake by people with diabetes in Sri Lanka
Source: BMC Public Health. 2019 May 21;19:614. doi: 10.1186/s12889-019-6880-4 (PMC6528317; doi:10.1186/s12889-019-6880-4)
Supplement: Supplementary file 2 — 2.1: Leaflet health educational intervention in English and local languages (Sinhala andTamil) and 2.2: Outline and script in English and local languages (Sinhala and Tamil) of the video healtheducational Intervention. (ZIP 3663 kb) [file 12889_2019_6880_MOESM2_ESM.zip]

Archive with 2 entries (2 files):
- 5_BMC_HEI_Additional File 2.1_Leaflet_R2.pdf
- 5_BMC_HEI_Additional File 2.2_Video_R2.pdf
